# Supplementary material for: Longitudinal modelling of microbiome subcommunities reveals parity-dependent dynamics during pregnancy and postpartum
Source: Gut Microbes. 2026 Jul 15;18(1):2690907. doi: 10.1080/19490976.2026.2690907 (PMC13378715; doi:10.1080/19490976.2026.2690907)
Supplement: Supplementary Material — SI_Kennedyetal_2026 [file KGMI_A_2690907_SM0710.xlsx]

## Sheet: SI1_lme_main_effects
Term	Sum Sq	Mean Sq	NumDF	DenDF	F value	Pr(>F)
BMI_simple	0.296561	0.296561	1	39.8165	7.08421	0.0111593
parity	0.0674554	0.0674554	1	39.6787	1.61137	0.211695
transition	0.127326	0.0636631	2	68.0441	1.52078	0.225876
BMI_simple:parity	0.0853315	0.0853315	1	39.8165	2.03839	0.161169
parity:transition	0.143304	0.0716519	2	68.0441	1.71161	0.188256

## Sheet: SI2_posthoc_BMI
contrast	parity	estimate	SE	df	t.ratio	p.value
<25 - >25	Primiparous	0.0774154	0.0807587	47.5007	0.958602	0.342613
<25 - >25	Multiparous	0.256568	0.0965163	48.2572	2.65828	0.0106223

## Sheet: SI3_posthoc_parity
contrast	transition	estimate	SE	df	t.ratio	p.value
Primiparous - Multiparous	SM1-SM2	-0.161746	0.0806076	97.3187	-2.00659	0.0475679
Primiparous - Multiparous	SM2-SM3	0.0130859	0.0858494	101.713	0.152428	0.879151
Primiparous - Multiparous	SM3-SM5	-0.0903417	0.0849513	101.726	-1.06345	0.290095

## Sheet: SI4_lme_sensitivity
term	decay_0.5_F_value	decay_0.75_F_value	decay_0.9_F_value	decay_0.5_p_value	decay_0.75_p_value	decay_0.9_p_value
BMI_simple	1.17	7.08	7.98	0.2849	0.0112	0.0073
parity	1.01	1.61	2.55	0.3196	0.2117	0.1183
transition	1.62	1.52	2.31	0.2054	0.2259	0.1073
BMI_simple:parity	0.48	2.04	1.34	0.4935	0.1612	0.2544
parity:transition	0.06	1.71	2.87	0.9413	0.1883	0.0634
